# Supplementary material for: CD8+T cell responsiveness to anti-PD-1 is epigenetically regulated by Suv39h1 in melanomas
Source: Nat Commun. 2022 Jun 29;13:3739. doi: 10.1038/s41467-022-31504-z (PMC9243005; doi:10.1038/s41467-022-31504-z)
Supplement: Supplementary file 3 — Source Data [file 41467_2022_31504_MOESM3_ESM.xlsx]

## Sheet: Fig_1B_C
B.
littermate WT n=24	mice
days	1	2	3	4	5	6	7	8	9	10	11	12	13	14	15	16	17	18	19	20	21	22	23	24	AVE WT littermate
0	0	0	0	0	0	0	0	0	0	0	0	0	0	0	0	0	0	0	0	0	0	0	0	0	0
6	0	0	0	0.036	0.014	0.032	0.016	0.018	0.014	0.014	0.018	0.014	0.004	0.008	0.004	0	0	0	0.1715	0.056	0	0.032	0	0.0135	0.019375
9	0.044	0.023	0.032	0.056	0.063	0.172	0.048	0.069	0.091	0.063	0.083	0.075	0.075	0.081	0.113	0.069	0.075	0.2205	0.726	0.352	0.196	0.1715	0	0.196	0.128917
14	0.446	0.113	0.256	0.365	0.172	0.666	0.352	0.172	0.5	0.172	0.256	0.325	0.32	0.151	0.163	0.405	0.108	0.6	0.859625	0.5265	0.4455	0.3645	0.075	0.6655	0.353276
18	0.666	0.368	0.446	0.575	0.365	0.936	0.466	0.256	0.666	0.256	0.5	0.45	0.5	0.542	0.45	0.75	0.1715	1.08		1.764	1.8	0.3645	0.1715	1.0985	0.636609
20	1.099	0.527	0.726	0.446	0.579		0.726	0.5	0.666	0.365	1.099	0.787	0.936	1.08	0.88	1.775	0.428687					0.6655	0.256	1.86194	0.810691
WT + aPD-1 n=16	mice
days	1	2	3	4	5	6	7	8	9	10	11	12	13	14	15	16	Ave WT aPD1
0	0	0	0	0	0	0	0	0	0	0	0	0	0	0	0	0	0
6	0.021	0.018	0.002	0.021	0.006	0.008	0.006	0.006	0.004	0.008	0.004	0.108	0.126	0	0.0135	0.004	0.0222188
9	0.075	0.044	0.014	0.075	0.044	0.063	0.066	0.051	0.046	0.069	0.0625	0.1715	0.075	0.075	0.0625	0.044	0.0648437
14	0.172	0.288	0.075	0.158	0.066	0.172	0.063	0.075	0.063	0.343	0.108	0.4455	0.1715	0.20825	0.032	0.0625	0.156422
16	0.405	0.288	0.075	0.172	0.091	0.48	0.32	0.221	0.137	0.55	0.126	0.9	0.1715	0.405	0.0625	0.0625	0.279156
18	0.5	0.446	0.075	0.288	0.117	1.296	0.908	0.304	0.307	0.864	0.162	1.47	0.36125	0.864	0.075	0.108	0.509078
20	0.6	0.936	0.184	0.267	0.196		1.892	0.343	0.288	1.224	0.162	1.47	0.36125	0.864	0.075	0.108	0.598017
KO n=25
days	1	2	3	4	5	6	7	8	9	10	11	12	13	14	15	16	17	18	19	20	21	22	23	24	25	AVE KO												0	944	62	712	211	224	98908	77361	77121	79595	98886	98907
0	0	0	0	0	0	0	0	0	0	0	0	0	0	0	0	0	0	0	0	0	0	0	0	0	0	0												0	0	0	0	0	0	0.004	0	0	0	0	0
6	0.021	0.032	0	0	0.032	0.004	0.025	0.014	0.016	0.014	0.063	0.023	0.008	0.008	0.014	0.014	0.004	0.014	0.1715	0.169	0	0	0	0.0005	0	0.02588												8	0.021	0.032	0	0	0.032	0.004	0.025	0.014	0.016	0.014	0.063
9	0.032	0.069	0.032	0.014	0.048	0.023	0.126	0.108	0.063	0.117	0.288	0.1	0.04	0.036	0.014	0.025	0.018	0.051	0.726	0.5265	0.792	0.336	0.0625	0.196	0.1715	0.16058												10	0.032	0.069	0.032	0.014	0.048	0.023	0.126	0.108	0.063	0.117	0.288
14	0.036	0.144	0.032	0.008	0.113	0.1	0.32	0.365	0.256	0.288	0.666	0.27	0.172	0.196	0.256	0.126	0.106	0.032	1.372	0.9075	1.2675	0.6	0.0625	0.304		0.333313												15	0.036	0.144	0.032	0.008	0.113	0.1	0.32	0.365	0.256	0.288	0.666
18	0.036	0.245	0.075	0.008	0.245	0.27	0.486	0.5	0.405	0.307	1.372	0.448	0.405	0.196	0.416	0.094	0.075	0.272		1.9125		0.9075	0.117	0.6655		0.429886												17	0.036	0.245	0.075	0.008	0.245	0.27	0.486	0.5	0.405	0.307	1.372
20	0.036	0.32	0.126	0.014	0.384	0.448	0.726	0.726	0.55	0.211	1.372	0.47	0.936	0.936	1.08	0.153	0.405	0.936				1.22525	0.210938	0.936		0.581009												20	0.091	0.32	0.126	0.014	0.384	0.448	0.726	0.726	0.55	0.211	1.372
KO + aPD-1 n=16	mice
days	1	2	3	4	5	6	7	8	9	10	11	12	13	14	15	16	AVE KO + aPD-1
0	0	0	0	0	0	0	0	0	0	0	0	0	0	0	0	0	0
6	0.001	0.004	0.032	0.004	0.004	0.004	0.004	0.008	0.004	0.008	0.1715	0.0625	0.032	0	0	0	0.0225333
9	0.004	0.032	0.088	0.014	0.008	0.008	0.046	0.032	0.011	0.032	0.5	0.0625	0.032	0.032	0.004	0.0135	0.061
14	0	0.004	0.144	0	0.006	0.008	0.032	0.046	0.032	0.04	0.5	0.2205	0.256	0.075	0.032	0.0625	0.0972
16	0	0.001	0.172	0	0.009	0.014	0.046	0.091	0.014	0.069	0.6655	0.256	0.5	0.0625	0.0625	0.105875	0.137892
18	0	0	0.108	0	0.014	0.014	0.325	0.108	0.014	0.075	0.936	0.196	0.3645	0.108	0.032	0.169	0.164233
20	0	0	0.063	0	0.014	0.025	0.288	0.196	0.014	0.063	1.372	0.428687	0.6655	0.0625	0.0135	0.20825	0.227563
C.
average tumor growth suv39h1
days	WT	WT + aPD1	KO	KO + aPD-1
0	0	0	0	0
6	0.019375	0.0222188	0.02588	0.0225333
9	0.128917	0.0648437	0.16058	0.061
14		0.156422		0.0972
16	0.353276	0.279156	0.333313	0.137892
18	0.636609	0.509078	0.429886	0.164233
20	0.810691	0.598017	0.581009	0.227563
[truncated: 14 more columns]

## Sheet: Fig_1D
Tumor size (cm3)
WT	WT + aPD1	KO	KO + aPD-1
1.099	0.014	0.036	0
0.527	0.6	0.32	0
0.726	0.936	0.126	0.063
0.446	0.184	0.014	0
0.579	0.267	0.384	0.014
0.726	0.196	0.448	0.025
0.5	1.892	0.726	0.288
0.666	0.343	0.726	0.196
0.365	0.288	0.55	0.014
1.099	1.224	0.211	0.063
0.787	0.162	1.372	1.372
0.936	1.47	0.47	0.428687
1.08	0.36125	0.936	0.6655
0.88	0.864	0.936	0.0625
1.775	0.075	1.08	0.0135
0.428687	0.108	0.153	0.20825
0.6655		0.405
0.256		0.936
1.86194		1.22525
		0.210938
		0.936

## Sheet: Fig_1E 
CD8+
WT	WT + aPD1	KO	KO + aPD-1
15.7	26.5	18.6	25.1
15.8	15.3	32.1	49.5
24.6	13.7	31.4	41.2
11.5	26.4	11.9	34.5
17.4		24.6	39.4
15.7		17.6	32.2
			12.7
			18.1
CD8+/gr tumor
WT	WT + aPD1	KO	KO + aPD-1
246032	770917	1.41921e+06	6518900
458779	806200	1.72944e+06	4.76057e+06
2.70855e+06	41969.8	6.21277e+06	1.67031e+06
489450	1.60988e+06	2.16406e+06	2650300
1.63985e+06		844800	3795750
267699		1.02166e+06	9.31167e+06
			1.2085e+06
			2.53731e+06

## Sheet: Fig_1F
Memory				Effector
WT	WT + aPD1	KO	KO + aPD-1	WT	WT + aPD1	KO	KO + aPD-1
7.93	5.01	11.4	3.41	80.3	89.4	80.9	92.1
8.6	15.6	8.27	3.16	82.3	73.8	82	93.2
15.6	5.33	8.18	5.5	78.7	85	81.9	89.6
30.1	10.7	20.8	4.51	60.4	75	60.3	93.5
17		13.4	4.72	71.4		79.1	88.3
19.4		18.8	4.65	66.8		77.7	93.8
			2.89				87.3
			2.91				94.2
CD8+/gr tumor
Memory				Effector
WT	WT + aPD1	KO	KO + aPD-1	WT	WT + aPD1	KO	KO + aPD-1
10908.9	39210.4	112420	160740	110946	701135	797308	4331050
25487.7	83400	148500	132357	244083	396150	1.47889e+06	3.89598e+06
389796	1466.42	455476	108776	1.96664e+06	23412.1	4.55476e+06	1.77341e+06
126128	129019	109842	111468	253196	907698	318051	2315115
228237		131594	248230	958018		775754	4639250
24140.7		186184	385417	83177.9		766243	7.80083e+06
			29733				895828
			80317.7				2.59207e+06

## Sheet: Fig_2A
PD-1+				TIM-3+				LAG-3+				2B4+
WT	WT + aPD1	KO	KO + aPD-1	WT	WT + aPD1	KO	KO + aPD-1	WT	WT + aPD1	KO	KO + aPD-1	WT	WT + aPD1	KO	KO + aPD-1
16.3	20.8	14.6	27.9	3.93	12.3	8.14	15.2	11.8	15.8	11.6	24.8	8.53	13.8	9.08	17.2
13.1	10.6	22.7	44.2	8.3	4.52	11	25.5	11.4	8.32	16.1	38.8	10.1	5.35	10.1	23.1
4.85	14.4	21.8	32.6	1.34	6.86	7.96	23.6	2.66	12.2	15.1	29.2	1.51	8.78	7.52	22.5
17.9	14.6	17.3	29.7	7.66	5.13	6.91	13	14.8	9.05	10.1	20.3	11.5	5.3	7.98	10.6
3.87		10	29.7	0.68		2.26	18.2	2.12		1.72	22	0.77		1.47	22.5
12.6		9.67	25.8	6.86		4.1	8	11.3		6.96	17.5	9.45		5.56	9.52
			12.5				8.7				11.4				10.7
			13.4				7.8				10.3				9.31

## Sheet: Fig_2C
GZMb+
WT	WT + aPD1	KO	KO + aPD-1
6.09	6.93	7.93	10.2
11.2	4.12	8.7	14.2
7.51	5.22	34.7	16.4
5.17	12.8	24.5	17.9
1.83	2.28	4.96	11.8
11.8		6.05
7.99		4.62
5.88

## Sheet: Fig_2D
ELISPOT
IFNg+
WT	WT + aPD1	KO	KO + aPD-1
4	2	7	31
7	2	0	24
0	0	9	3
2	3	27	21
1	13	2	19
0	1	6	43

## Sheet: Fig_2E
ISG15+
WT	WT + aPD1	KO	KO + aPD-1
0.63	10.5	7.14	41.3
4.19	8.31	3.07	29.6
6.03	5.1	6.95	9.77
1.45	0.55	0.2	16.1
1.91		0.46
8.1
2.22

## Sheet: Fig_2F
CD8+ Tet+
WT	WT + aPD1	KO	KO + aPD-1
7.15	11.5	18.1	24
2.02	11.1	9.55	5.51
4	7.08	0.71	19
11.4	2.44	5.92	3.97
5.55	3.63	8.38	4.82
4.05	0.53	2.19
3.02
1.62

## Sheet: Fig_2G
Ki67+
WT	WT + aPD1	KO	KO + aPD-1
8.83	11.1	6.03	11.8
3.48	3.02	14.7	20.9
0.92	8.36	14.4	13.2
9.42	7.71	4.82	20.5
2.04		5.12	17.5
4.48		6.23	12
			5.28
			3.54

[truncated: 32 more sheets: Fig_2H, Fig_2I, Fig_2J, Fig_2K, Fig_2L,  Fig3_C published signatures, Fig4C_E_G published signatures,  Fig4D_F published signatures, Fig_5A, Fig_5C,  Fig5_E published signatures, Fig_5F, Fig_6B, Fig_6C , Fig_6D, Fig_6E, Fig_6F, Fig_6I, Fig_6H, Fig_6J  …]
